# Supplementary material for: Pharmacokinetic/Pharmacodynamic Modelling of Cefquinome in Lactating Sheep and Lactating Goats After Intravenous, Subcutaneous and Long-Acting Administrations
Source: Vet Sci. 2026 Jun 13;13(6):580. doi: 10.3390/vetsci13060580 (PMC13307860; doi:10.3390/vetsci13060580)
Supplement: Supplementary file 1 [file vetsci-13-00580-s001.zip]

Archive with 1 entries (1 files):
- vetsci-4322106-supplementary.pdf
